# Supplementary material for: Periodic Revisions of the International Choices Criteria: Process and Results
Source: Nutrients. 2020 Sep 11;12(9):2774. doi: 10.3390/nu12092774 (PMC7551836; doi:10.3390/nu12092774)
Supplement: Supplementary file 1 [file nutrients-12-02774-s001.zip]

Archive with 14 entries (14 files):
- 01 Sup table 1 Comparison Roodenburg and 2016.xlsx
- __MACOSX/._01 Sup table 1 Comparison Roodenburg and 2016.xlsx
- 05 Sup Table 4 - data in GI2.docx
- __MACOSX/._05 Sup Table 4 - data in GI2.docx
- 04 Sup Table 3 - data in GI1.docx
- __MACOSX/._04 Sup Table 3 - data in GI1.docx
- Supp table 5 Equivalence criteria.docx
- __MACOSX/._Supp table 5 Equivalence criteria.docx
- 03 Sup table 2 dietary recommendations.docx
- __MACOSX/._03 Sup table 2 dietary recommendations.docx
- 06 Sup fig 2 movable graph example.docx
- __MACOSX/._06 Sup fig 2 movable graph example.docx
- 02 Sup Figure 1 to grams per 100 gram.docx
- __MACOSX/._02 Sup Figure 1 to grams per 100 gram.docx
