# Supplementary material for: Periodic Revisions of the International Choices Criteria: Process and Results
Source: Nutrients. 2020 Sep 11;12(9):2774. doi: 10.3390/nu12092774 (PMC7551836; doi:10.3390/nu12092774)
Supplement: Supplementary file 1 [file nutrients-12-02774-s001.zip › 01 Sup table 1 Comparison Roodenburg and 2016.xlsx]

## Sheet: Sheet3
Roodenburg et al.		Criteria December 2016
Product group	Criteria	Product group	Criteria
Fruits and vegetables
Fresh or fresh-frozen fruit, vegetables and legumes	All products without additives comply	Fresh or fresh frozen fruits, vegetables and legumes	All products that do not contain additions comply. These include dried, fresh frozen and/or sliced fruits and vegetables, without additives.
Processed fruit and vegetables	SAFA: ≤ 1.1 g/100g	Processed and dried fruits & vegetables	SAFA: ≤ 1.1 g/100g
	TFA: ≤ 0.1 g/100g		TFA: ≤ 0.1 g/100g
	Sodium: ≤ 100 mg/100g		Sodium: ≤ 100 mg/100g
	Added sugars: not added		Added sugars: not added
	Fiber: ≥ 1.3 g/100g*		Total sugars: ≤ 10 g/100g (vegs) or ≤ 17 g/100g (fruit)
			Fiber: ≥ 1.0 g/100g*
Fruit juices****	SAFA: ≤ 1.1 g/100g	Processed beans & legumes	SAFA: ≤ 1.1 g/100g
	TFA: ≤ 0.1 g/100g		TFA: ≤ 0.1 g/100g
	Sodium: ≤ 100 mg/100g		Sodium: ≤ 200 mg/100g
	Added sugars: Not added		Added sugars: 2.5 g/100g
	Fiber: ≥ 0.75 g/100 kcal		Total sugars: ≤ 5.7 g/100g
	Energy: ≤ 48 kcal/100ml		Fiber: ≥ 3.5 g/100g*
Water
Water (plain)	SAFA: not added	Water (plain), tea, coffee	SAFA: not added
	TFA: not added		TFA: not added
	Sodium: ≤ 20 mg/100g		Sodium: ≤ 20 mg/100g
	Added sugars: not added		Added sugars: not added
		Nuts
		Nuts & seeds	SAFA: ≤ 8.0 g/100g
			TFA: ≤ 0.1 g/100g
			Sodium: ≤ 100 mg/100g
			Added sugars: not added
			Total sugars ≤ 7.5 g/100g
Sources of carbohydrates
Potatoes (unprocessed)	All additions -free products comply	Potatoes (unprocessed)	All additions -free products comply
Potatoes (processed), pasta & noodles	SAFA: ≤ 1.1 g/100g	Potatoes (processed), pasta & noodles	SAFA: ≤ 1.1 g/100g
	TFA: ≤ 0.1 g/100g		TFA: ≤ 0.1 g/100g
	Sodium: ≤ 100 mg/100g		Sodium: ≤ 100 mg/100g
	Added sugars: not added		Added sugars: not added
	Fiber: ≥ 1.3 g/100kcal		Total sugars: ≤ 3.0 g/100g. Total sugars in sweet potatoes: ≤ 6.5 g/100g
			Fiber: ≥ 2.7 g/100g*
Rice	SAFA: ≤ 1.1 g/100g	Rice	SAFA: ≤ 1.1 g/100g
	TFA: ≤ 0.1 g/100g		TFA: ≤ 0.1 g/100g
	Sodium: ≤ 100mg/100g		Sodium: ≤ 100mg/100g
	Added sugars: not added		Added sugars: not added
	Fiber: ≥ 0.7 g/100kcal		Fiber: ≥ 1,8 g/100g*
Bread	SAFA: ≤ 1.1 g/100g	Bread	SAFA: ≤ 1.1 g/100g
	TFA: ≤ 0.1 g/100g		TFA: ≤ 0.1 g/100g
	Sodium: ≤ 500 mg/100g		Sodium: ≤ 450 mg/100g
	Added sugars: ≤ 13 en%		Added sugars: ≤ 4.0 g/100g
	Fiber: ≥ 1.3 g/100kcal		Total sugars: ≤ 6.0 g/100g
			Fiber: ≥ 4.0 g/100g*
Grains and cereal products	SAFA: ≤ 1.1 g/100g	Grains and cereal products	SAFA: ≤ 1.1 g/100g
	TFA: ≤ 0.1 g/100g	Wheat-based	TFA: ≤ 0.1 g/100g
	Sodium: ≤ 100 mg/100g		Sodium: ≤ 100 mg/100g
	Added sugars: ≤ 2.5g/100g		Added sugars: ≤ 2.5g/100g
	Fiber: ≥ 1.3 g/100 kcal		Total sugars: ≤ 4.5 g/100g
			Fiber: ≥ 5.0 g/100g*
		Grains and cereal products	SAFA: ≤ 1.1 g/100g
		Non-wheat products	TFA: ≤ 0.1 g/100g
			Sodium: ≤ 100 mg/100g
			Added sugars: ≤ 2.5g/100g
			Total sugars: ≤ 11.0 g/100g
			Fiber: ≥ 5.0 g/100g*
Breakfast cereal products	SAFA: ≤ 13 en%	Breakfast cereal products	SAFA: ≤ 3,0 g/100g
	TFA: ≤ 0.1 g/100g		TFA: ≤ 0.1 g/100g
	Sodium: ≤ 500 mg/100g		Sodium: ≤ 400 mg/100g
	Added sugars: ≤ 20 g/100g		Added sugars: ≤ 17.5 g/100g
	Fiber: ≥ 1.3 g/100 kcal		Total sugars: ≤ 19.5 g/100g
			Fiber: ≥ 6.0 g/100g*
Meat, fish, poultry, eggs, meat substitutes
Meat, poultry, eggs (unprocessed)	SAFA: ≤ 1.1 g/100 g or ≤ 13 en%	Meat, poultry, eggs (unprocessed)	SAFA: ≤ 3.2 g/100g
	TFA: ≤ 0.1 g/100g**		TFA: ≤ 0.1 g/100g**
	Sodium: ≤ 100 mg/100g		Sodium: ≤ 100 mg/100g
	Added sugars: not added		Added sugars: not added
Processed meat, meat products and meat substitutes	SAFA: ≤ p1.1 g/100 g or ≤ 13 en%	Processed meat, meat products and meat substitutes	SAFA: ≤ 5.0 g/100g
	TFA: ≤ 0.1 g/100g**		TFA: ≤ 0.1 g/100g**
	Sodium: ≤ 900 mg/100g		Sodium: ≤ 820 mg/100g
	Added sugars: ≤ 2.5g/100g		Added sugars: ≤ 2.5g/100g
			Total sugars: ≤ 2.5 g/100g Total sugars for meat substitutes: ≤ 5.0 g/100g
Fresh or fresh frozen fish, shellfish and crustaceans	SAFA: ≤ p1.1 g/100 g or ≤ 30% of total fat	Fresh or fresh frozen fish, shellfish and crustaceans	SAFA: ≤ 4.0 g/100g
	TFA: ≤ 0.1 g/100g		TFA: ≤ 0.1 g/100g
	Sodium: ≤ 100 mg/100g		Sodium: ≤ 130 mg/100g
	Added sugars: not added		Added sugars: not added
Processed fish or fish products	SAFA: ≤ p1.1 g/100 g or ≤ 30% of total fat	Processed fish or fish products	SAFA: ≤ 4.0 g/100g
	TFA: ≤ 0.1 g/100g		TFA: ≤ 0.1 g/100g
	Sodium: ≤ 450 mg/100g		Sodium: ≤ 450 mg/100g
	Added sugars: not added		Added sugars: not added
			Total sugars: ≤ 0.1 g/100g
Dairy
Milk (-products)	SAFA: ≤ 1.4 g/100g	Milk (-products)	SAFA: ≤ 1.4 g/100g
	TFA: ≤ 0.1 g/100g**		TFA: ≤ 0.1 g/100g**
	Sodium: ≤ 100 mg/100g		Sodium: ≤ 100 mg/100g
	Added sugars: ≤ 5.0 g/100g¶		Added sugars: ≤ 5.0 g/100g
			Total sugars: ≤ 11.0 g/100g For milk substitutes: Total sugars: ≤ 5.0 g/100g
Cheese (-products)	SAFA: ≤ 15.0 g/100g	Cheese (-products)	SAFA: ≤ 15.0 g/100g
	TFA: ≤ 0.1 g/100g**		TFA: ≤ 0.1 g/100g**
	Sodium: ≤ 900 mg/100g		Sodium: ≤ 830 mg/100g
	Added sugars: not added		Added sugars: not added
Oils, fats and fat containing spreads
Oils, fats and fat containing spreads	SAFA: ≤ 30% of total fat	Oils, fats and fat containing spreads	SAFA: ≤ 28,0 g/100g
	TFA: ≤ 1.3 en%		TFA: ≤ 1,0 g/100g
	Sodium: ≤ 1.3 mg/kcal		Sodium: ≤ 160 mg/100g
	Added sugars: not added		Added sugars: not added
			Total sugars: ≤ 1.5 g/100g
Meals
Main course***	SAFA: ≤ 1.1 g/100 g or ≤ 13 en%	Main course***	SAFA: ≤ 2.0 g/100g
	TFA: ≤ 0.1 g/100 g or ≤ 1.3 en%		TFA: ≤ 0.15 g/100g
	Sodium: ≤ 2.2 mg/kcal		Sodium: ≤ 240 mg/100g
	Added sugars: ≤ 2.5 g/100 g or ≤ 13 en%		Added sugars: ≤ 3.0 g/100g
			Total sugars: ≤ 5.0 g/100g
	Fiber ≥ 1.25 g/100 kcal		Fiber ≥ 1.2 g/100g
	Energy: 400–700 kcal per serving		Energy: 400 – 700 kcal/portion
Sandwiches/rolls***	SAFA: ≤ 1.1 g/100 g or ≤ 13 en%	Sandwiches/rolls***	SAFA: ≤ 2.2 g/100g
	TFA: ≤ 0.1 g/100 g or ≤ 1.3 en%		TFA: ≤ 0.15 g/100g
	Sodium: ≤ 2.2 mg/kcal		Sodium: ≤ 450 mg/100g
	Added sugars: ≤ 2.5 g/100 g or ≤ 13 en%		Added sugars: ≤ 8.0 g/100g
			Total sugars sandwiches: ≤ 10.0 g/100g Total sugars rolls: ≤ 8.2 g/100g
	Fiber ≥ 0.8 g/100 kcal		Fiber ≥ 1.4 g/100g
	Energy: ≤ 350 kcal per serving		Energy: ≤ 350 kcal/portion
		Mixed salads	SAFA: ≤ 2.6 g/100g
			TFA: ≤ 0,10 g/100g
			Sodium: ≤ 170 mg/100g
			Added sugars: ≤ 1.25 g/100g
			Total sugars ≥ 70% fruit: ≤ 15.0 g/100g Total sugars ≥ 70% vegetables: ≤ 5.0 g/100g
			Fiber ≥ 0.80 g/100g
			Energy: ≤ 110 kcal/portion
		Small meals***	SAFA: ≤ 4.0 g/100g
			TFA: ≤ 0,15 g/100g
			Sodium: ≤ 450 mg/100g
			Total sugars: ≤ 6.0 g/100g
			Fiber ≥ 1.4 g/100g
			Energy: 350 - 550 kcal/portion
Non-basic food groups
Soups	SAFA: ≤ 1.1 g/100g	Soups	SAFA: ≤ 1.1 g/100g
	TFA: ≤ 0.1 g/100g		TFA: ≤ 0.1 g/100g
	Sodium: ≤ 300 mg/100g		Sodium: ≤ 300 mg/100g
	Added sugars: ≤ 2.5 g/100g		Added sugars: ≤ 2.5 g/100g
	Energy: ≤ 100 kcal/100g		Energy: ≤ 100 kcal/100g
Meal sauces	SAFA: ≤ 1.1 g/100g	Meal sauces	SAFA: ≤ 1.1 g/100g
	TFA: ≤ 0.1 g/100g		TFA: ≤ 0.1 g/100g
	Sodium: ≤ 450 mg/100g		Sodium: ≤ 450 mg/100g
	Added sugars: ≤ 2.5 g/100g		Added sugars: ≤ 2.5 g/100g
			Total sugars: ≤ 6.0 kcal/100g
	Energy: ≤ 100 kcal/100g		Energy: ≤ 100 kcal/100g
Other sauces (water-based)	SAFA: ≤ 1.1 g/100g	Other sauces (water-based)	SAFA: ≤ 1.1 g/100g
	TFA: ≤ 0.1 g/100g		TFA: ≤ 0.1 g/100g
	Sodium: ≤ 750 mg/100g		Sodium: ≤ 750 mg/100g
			Total sugars: < 25.0 g/100g
	Energy: ≤ 100 kcal/100g		Energy: ≤ 100 kcal/100g
Other sauces (emulsions)	SAFA: ≤ 1.1 g/100 g or ≤ 13 en%	Other sauces (emulsions)	SAFA: ≤ 4.0 g/100g
	TFA: ≤ 0.1 g/100 g or ≤ 1.3 en%		TFA: ≤ 0.35 g/100g
	Sodium: ≤ 750 mg/100g		Sodium: ≤ 750 mg/100g
	Added sugars: ≤ 2.5 g/100 g or ≤ 13 en%		Added sugars: ≤ 11.0 g/100g
			Total sugars: ≤ 11.0 g/100g
	Energy: ≤ 350 kcal/100g		Energy: ≤ 350 kcal/100g
Snacks (including pastry, ice cream, sweet snacks and savoury snacks)	SAFA: ≤ 1.1 g/100 g or ≤ 13 en%	Snacks (including pastry, ice cream, sweet snacks and savoury snacks)	SAFA: ≤ 6.0 g/100g
	TFA: ≤ 0.1 g/100 g or ≤ 1.3 en%		TFA: ≤ 0.4 g/100g
	Sodium: ≤ 400 mg/100g		Sodium: ≤ 400 mg/100g
	Added sugars: ≤ 20 g/100g		Added sugars: ≤ 20 g/100g
			Total sugars: - Savoury snacks ≤ 4.0 g/100g - ice creams ≤ 20.0 g/100g - liquorice ≤ 1.0 g/100g - confectionaries and baked snacks, pastries ≤ 20.0 g/100g
	Energy: ≤ 110 kcal per serving		Energy: ≤ 110 kcal/portion
Beverages	SAFA: ≤ 1.1 g/100g	Beverages	SAFA: ≤ 1.1 g/100g
	TFA: ≤ 0.1 g/100g		TFA: ≤ 0.1 g/100g
	Sodium: ≤ 20 mg/100g		Sodium: ≤ 20 mg/100g
			Total sugars: ≤ 5.0 g/100g
	Energy: ≤ 20 kcal/100ml		Energy: ≤ 20 kcal/100g
		Fruit juices****	SAFA: ≤ 1.1 g/100g
			TFA: ≤ 0.1 g/100g
			Sodium: ≤ 100 mg/100g
			Added sugars: not added
			Total sugars: ≤ 12.0 g/100g
			Fiber: ≥ 0.30 g/100g
			Energy: ≤ 48 kcal/100g
Bread toppings incl. hummus-type products	SAFA: ≤ 13 en%	Bread toppings incl. hummus-type products	SAFA: ≤ 4.0 g/100g
	TFA: ≤ 1.3 en%		TFA: ≤ 0.3 g/100g
	Sodium: ≤ 400 mg/100g		Sodium: ≤ 400 mg/100g
	Added sugars: ≤ 30 g/100g		Added sugars: ≤ 30 g/100g
			Total sugars: ≤ 30.0 g/100g
			Energy: 350 kcal/100g
All other products	SAFA: ≤ 1.1 g/100g or ≤ 13 en%	All other products	SAFA: ≤ 1.1 g/100g or ≤ 10 en%
	TFA: ≤ 0.1 g/100g or ≤ 1.3 en%		TFA: ≤ 0.1 g/100g or ≤ 1.0 en%
	Sodium: ≤ 100 mg/100g or ≤ 1.3 mg/kcal		Sodium: ≤ 100 mg/100g
	Added sugars: ≤ 2.5 g/100g or ≤ 13 en%		Added sugars: ≤ 2.5 g/100g or ≤ 10 en%
		*	The source of fiber in a product must be naturally occurring in one of the main ingredients of the product group.
		**	Naturally occurring trans fatty acids from meat or milk are excluded.
		***	If all the components of the product comply with the criteria of their respective product group, and if the product is in line with the energy and fiber criterion for its product group, then the product also complies with the criteria.
		****	Product group Fruit juices was moved from the basic product groups to non-basic product groups
Supplemetary table 1: Detailed overview of changes in the Choices criteria 2011 - 2016
